# Supplementary material for: [99mTc]Tc-DB15 in GRPR-Targeted Tumor Imaging with SPECT: From Preclinical Evaluation to the First Clinical Outcomes
Source: Cancers (Basel). 2021 Oct 12;13(20):5093. doi: 10.3390/cancers13205093 (PMC8533986; doi:10.3390/cancers13205093)
Supplement: Supplementary file 1 [file cancers-13-05093-s001.zip]

Archive with 1 entries (1 files):
- cancers-1402961-supplementary.pdf
